# Supplementary material for: Identification of an inhibitory domain in GTPase-activating protein p190RhoGAP responsible for masking its functional GAP domain
Source: J Biol Chem. 2022 Dec 11;299(1):102792. doi: 10.1016/j.jbc.2022.102792 (PMC9840978; doi:10.1016/j.jbc.2022.102792)
Supplement: Supplemental Tables S1–S3 [file mmc1.xlsx]

## Sheet: Table SI
Table SI: ARHGAP35/GRLF1 clones obtained in the 2Hydrid screen
Clone Name	Gene Name (Best Match)	Global PBS	Start	Stop
PLA_RP6_hgx4519v1_pB27_A-174	Homo sapiens - GRLF1	A	621	1256
PLA_RP6_hgx4519v1_pB27_A-41	Homo sapiens - GRLF1	A	621	1256
PLA_RP6_hgx4519v1_pB27_A-319	Homo sapiens - GRLF1	A	2683	3695
PLA_RP6_hgx4519v1_pB27_A-209	Homo sapiens - GRLF1	A	2685	3820
PLA_RP6_hgx4519v1_pB27_A-330	Homo sapiens - GRLF1	A	2685	3820
PLA_RP6_hgx4519v1_pB27_A-346	Homo sapiens - GRLF1	A	2685	3820
PLA_RP6_hgx4519v1_pB27_A-337	Homo sapiens - GRLF1	A	2820	4250
PLA_RP6_hgx4519v1_pB27_A-264	Homo sapiens - GRLF1	A	2886	3909
PLA_RP6_hgx4519v1_pB27_A-323	Homo sapiens - GRLF1	A	2886	3909
PLA_RP6_hgx4519v1_pB27_A-279	Homo sapiens - GRLF1	A	2907	4257
PLA_RP6_hgx4519v1_pB27_A-289	Homo sapiens - GRLF1	A	2907	4257
PLA_RP6_hgx4519v1_pB27_A-117	Homo sapiens - GRLF1	A	2907	4257
PLA_RP6_hgx4519v1_pB27_A-204	Homo sapiens - GRLF1	A	2907	4257
PLA_RP6_hgx4519v1_pB27_A-205	Homo sapiens - GRLF1	A	2907	4257
PLA_RP6_hgx4519v1_pB27_A-363	Homo sapiens - GRLF1	A	2907	4257
PLA_RP6_hgx4519v1_pB27_A-360	Homo sapiens - GRLF1	A	2907	4257
PLA_RP6_hgx4519v1_pB27_A-287	Homo sapiens - GRLF1	A	2931	3767
PLA_RP6_hgx4519v1_pB27_A-300	Homo sapiens - GRLF1	A	2934	4257
PLA_RP6_hgx4519v1_pB27_A-255	Homo sapiens - GRLF1	A	2934	4257
PLA_RP6_hgx4519v1_pB27_A-268	Homo sapiens - GRLF1	A	2970	3841
PLA_RP6_hgx4519v1_pB27_A-354	Homo sapiens - GRLF1	A	2970	3841
PLA_RP6_hgx4519v1_pB27_A-353	Homo sapiens - GRLF1	A	2970	3841
PLA_RP6_hgx4519v1_pB27_A-366	Homo sapiens - GRLF1	A	2970	3841
PLA_RP6_hgx4519v1_pB27_A-296	Homo sapiens - GRLF1	A	3000	3829
PLA_RP6_hgx4519v1_pB27_A-327	Homo sapiens - GRLF1	A	3000	3829
PLA_RP6_hgx4519v1_pB27_A-45	Homo sapiens - GRLF1	A	3000	3829
PLA_RP6_hgx4519v1_pB27_A-150	Homo sapiens - GRLF1	A	3000	3829
PLA_RP6_hgx4519v1_pB27_A-184	Homo sapiens - GRLF1	A	3000	3829
PLA_RP6_hgx4519v1_pB27_A-158	Homo sapiens - GRLF1	A	3003	3702
PLA_RP6_hgx4519v1_pB27_A-178	Homo sapiens - GRLF1	A	3003	3702
PLA_RP6_hgx4519v1_pB27_A-348	Homo sapiens - GRLF1	A	3051	3733
PLA_RP6_hgx4519v1_pB27_A-347	Homo sapiens - GRLF1	A	3051	3733
PLA_RP6_hgx4519v1_pB27_A-172	Homo sapiens - GRLF1	A	3051	3733
PLA_RP6_hgx4519v1_pB27_A-1	Homo sapiens - GRLF1	A	3204	4044
PLA_RP6_hgx4519v1_pB27_A-223	Homo sapiens - GRLF1	A	3204	3823

## Sheet: Table SII
Table SII: ARHGAP35 constructs used in this study. Numbering corresponds to the rat ARHGAP35 cDNA (GenBank under accession no. M94721) that was used.
Construct name	limits (nt)	limits (aa)	size (aa)	estimated MW	HA-tagged construct name	observed HA-tagged MW	GFP-tagged construct name	observed GFP- tagged MW
p190A	1-4539	1-1513	1513	170 kDa	HA-p190A	190 kDa
PLS	1140-2913	380-971	591	67 kDa	HA-PLS	70 kDa	GFP-PLS	110 kDa
p190A ΔPLS	1-1137 & 2400-4539	1-379 & 800-1513	1092	124 kDa	HA-p190AΔPLS	135 kDa
N-ter	1-1599	1-533	533	60 kDa	HA-Nter	60 kDa
C-ter	3163-4539	1055-1513	458	50 kDa	HA-Cter	55 kDa
N-ter 2H (=2H#1)	621-1254	207-418	211	23 kDa	HA-Nter2h	28 kDa
C-ter 2H (=2H#2)	3207-3693	1069-1231	162	18 kDa	HA-Cter2h	25 kDa
GBD	1-771	1-257	257	30 kDa	HA-GBD	30 kDa
2FF	1137-1599	380-533	154	20 kDa	HA-2FF	23 kDa
4FF	751-1599	251-533	282	30 kDa	HA-4FF	33 kDa
p120BD	3163-3540	1055-1180	125	15 kDa	HA-p120BD	15 kDa
GAP	3777-4539	1259-1513	245	30 kDa	HA-GAP	33 kDa
C-ter Y1087F	3163-4539	1055-1513	458	50 kDa	HA-Cter Y1087F	55 kDa
C-ter Y1105F	3163-4539	1055-1513	458	50 kDa	HA-Cter Y1105F	55 kDa
C-ter Y1105E	3163-4539	1055-1513	458	50 kDa	HA-Cter Y1105E	55 kDa
PLS S866F	1140-2913	380-971	591	67 kDa			GFP-PLS S866F	110 kDa
PLS Δ865-870	1140-2913	380-971	591	67 kDa			GFP-PLS 865-870	110 kDa
Protein name	Vector name	Tag	Start & Stop amino-acids	Observed MW (kDa)
HA-p190A WT	pKH3-p190A WT	HA	1-1513	190
HA-p190A∆PLS	pKH3-p190A∆PLS	HA	1- 379 & 800-1513	135
HA-PLS	pKH3-p190A-PLS WT	HA	380-971	70
GFP-PLS	pEGFPC1-p190A-PLS WT	GFP	380-971	110
GFP-PLS S866F	pEGFPC1-p190A-PLS S866F	GFP	380-971	110
GFP-PLS∆865-870	pEGFPC1-p190A-PLS ∆865-870	GFP	380-971	110
HA-Nter	pKH3-p190A-Nter	HA	1-533	60
HA-Nter2h	pKH3-p190A-Nter2h	HA	207-418	28
HA-GBD	pKH3-p190A-GBD	HA	1-257	30
HA-2FF	pKH3-p190A-2FF	HA	380-531	23
HA-4FF	pKH3-p190A-4FF	HA	251-533	33
HA-Cter	pKH3-p190A-Cter	HA	1055-1513	55
HA-Cter2h	pKH3-p190A-Cter2h	HA	1069-1231	25
HA-p120BD	pKH3-p190A-p120DB	HA	1055-1180	15
HA-GAP	pKH3-p190A-GAP	HA	1259-1513	33
HA-Cter Y1087F	pKH3-p190A-Cter Y1087F	HA	1055-1513	55
HA-Cter Y1087E	pKH3-p190A-Cter Y1087E	HA	1055-1513	55
HA-Cter Y1105F	pKH3-p190A-Cter Y1105F	HA	1055-1513	55
HA-Cter Y 1105E	pKH3-p190A-Cter Y1105E	HA	1055-1513	55

## Sheet: Table SIII
Table SII: ARHGAP35 primers used in this study.
Construct generated	Vector matrix	Forward primer 5’ ➝ 3’	Reverse primer 5’ ➝ 3’
pKH3-p190A-Cter2h	HA-p190A	CGGGATCCCGAGATCTTTCTTACTTAGACC	GGAATTCAGGGTTTGGGCTTTGGTTTCTTG
pKH3-p190A-Nter2h	HA-p190A	CGGGATCCCGGTACATTAGAGATGCACATACT	GGAATTCAGGTCTCATACAACTGCTCAGC
pKH3-p190A Cter Y1087F	HA-p190A	GGATTTGATCCTTCTGACTTCGCAGAGCCCATGGATGCTGTGG	CCACAGCATCCATGGGCTCTGCGAAGTCAGAAGGATCAAATCC
pKH3-p190A Cter Y1087E	HA-p190A	GGATTTGATCCTTCTGACGAAGCAGAGCCCATGGATGCTGTGG	CCACAGCATCCATGGGCTCTGCTTCGTCAGAAGGATCAAATCC
pKH3-p190A Cter Y1105E	HA-p190A	GAGGAAGAAAACATAGAGTCAGTGCCCCACGAC	GTCGTGGGGCACTGACTCTATGTTTTCTTCCTC
pKH3-p190A Cter Y1105F	HA-p190A	GAGGAAGAAAACATATTCTCAGTGCCCCACGAC	GTCGTGGGGCACTGAGAATATGTTTTCTTCCTC
pEGFP-PLS S866F	GFP-PLS	GCCAAACGTAAGGCCTTCTTGGCAATGTTA CGT	ACGTAACATTGCCAAGAAGGCCTTACGTTTGGC
pEGFP-PLS Δ865-870	GFP-PLS	TATTCAGCCAAACGTAAGGTACGTGCCTTTCTTTGTGAA	TTCACAAAGAAAGGCACGTACCTTACGTTTGGCTGAATA
